# Supplementary material for: Adulteration of Weight Loss Supplements by the Illegal Addition of Synthetic Pharmaceuticals
Source: Molecules. 2021 Nov 16;26(22):6903. doi: 10.3390/molecules26226903 (PMC8621677; doi:10.3390/molecules26226903)
Supplement: Supplementary file 1 [file molecules-26-06903-s001.zip]

Archive with 1 entries (1 files):
- molecules-1337705-supplementary.pdf
